# Supplementary material for: Bioinformatics analysis of immune characteristics in tumors with alternative carcinogenesis pathways induced by human papillomaviruses
Source: Virol J. 2023 Dec 4;20:287. doi: 10.1186/s12985-023-02241-6 (PMC10696676; doi:10.1186/s12985-023-02241-6)
Supplement: Supplementary file 1 — Additional file 1 Table S1 CC and HNSCC samples from TCGA used in the study. [file 12985_2023_2241_MOESM1_ESM.xlsx]

## Sheet: Tabe S1
Table S1: CC and HNSCC samples from TCGA used in the study.
Sample ID	localization	tumor type	HPV relative expression (%)				E2-E5 proportion	immunocluster
			E2	E5	E6	E7
TCGA-DS-A7WH	CC	other	0	0	34.686	65.314	low	3
TCGA-DG-A2KM	CC	SCC	0	0	37.5529	62.4471	low	1
TCGA-EK-A2IR	CC	SCC	0	0	28.8731	71.1269	low	3
TCGA-VS-A8EG	CC	SCC	0	0	32.2321	67.7679	low	2
TCGA-EK-A2RC	CC	SCC	0	0	31.2545	68.7455	low	2
TCGA-ZJ-AAXF	CC	SCC	0	0	35.6865	64.3135	low	2
TCGA-EK-A2RE	CC	SCC	0	0	33.879	66.121	low	2
TCGA-C5-A7UE	CC	SCC	0	0	43.2932	56.7068	low	2
TCGA-VS-A94Z	CC	SCC	0	0	34.1541	65.8459	low	1
TCGA-C5-A0TN	CC	SCC	0	0	36.111	63.889	low	1
TCGA-ZJ-AAXU	CC	SCC	0	0	33.1935	66.8065	low	2
TCGA-Q1-A5R2	CC	SCC	0	0	27.7429	72.2571	low	1
TCGA-VS-A9UY	CC	SCC	0	0	34.7563	65.2437	low	2
TCGA-EK-A2IP	CC	SCC	0	0	30.5884	69.4116	low	2
TCGA-UC-A7PG	CC	SCC	0	0	35.3331	64.6669	low	2
TCGA-C5-A1M8	CC	SCC	0	0	33.6997	66.3003	low	2
TCGA-HG-A2PA	CC	SCC	0	0	34.3516	65.6484	low	2
TCGA-FU-A3YQ	CC	SCC	0.00176899	0	30.6289	69.3693	low	2
TCGA-UC-A7PD	CC	SCC	0.00362054	0	31.5913	68.405	low	2
TCGA-DS-A0VL	CC	SCC	0.00476939	0	30.2115	69.7838	low	2
TCGA-IR-A3LC	CC	SCC	0.00881129	0.0148115	25.9115	74.0648	low	2
TCGA-ZJ-AAX4	CC	SCC	0.00951552	0.0831755	32.0922	67.8151	low	2
TCGA-LP-A5U3	CC	SCC	0.0107073	0.0233983	35.9832	63.9827	low	2
TCGA-Q1-A6DW	CC	SCC	0.0307175	0.0611443	30.866	69.0422	low	2
TCGA-C5-A2LV	CC	SCC	0.0319561	0.0495584	26.4372	73.4812	low	1
TCGA-HM-A3JJ	CC	SCC	0.0554519	0	33.3904	66.5542	low	3
TCGA-LP-A4AW	CC	SCC	0.058477	0.0851915	33.4315	66.4248	low	2
TCGA-FU-A3HY	CC	SCC	0.0627823	0.0102897	34.145	65.7819	low	2
TCGA-MU-A8JM	CC	SCC	0.0728311	0.110434	27.2051	72.6116	low	2
TCGA-C5-A1BK	CC	SCC	0.111602	0	29.151	70.7374	low	1
TCGA-C5-A1BJ	CC	SCC	0.115448	0.143802	37.3801	62.3606	low	2
TCGA-DS-A1OD	CC	SCC	0.139601	0.72556	36.155	62.9798	low	1
TCGA-EK-A2RB	CC	SCC	0.146771	0.0278898	21.7516	78.0738	low	2
TCGA-VS-A8QC	CC	SCC	0.155864	0.166517	33.1074	66.5703	low	2
TCGA-VS-A9UU	CC	SCC	0.171237	0.187098	33.5734	66.0682	low	2
TCGA-C5-A7CL	CC	SCC	0.192085	0.143173	35.3358	64.3289	low	2
TCGA-C5-A2LY	CC	SCC	0.223845	0.631957	33.0606	66.0836	low	1
TCGA-MU-A51Y	CC	SCC	0.235533	0.249552	30.2908	69.2241	low	1
TCGA-EK-A2RL	CC	AC	0.333991	0.834123	31.6109	67.221	low	3
TCGA-FU-A3WB	CC	SCC	0.345929	1.46753	27.8655	70.3211	low	2
TCGA-C5-A1BE	CC	SCC	0.357746	0	34.4208	65.2214	low	2
TCGA-C5-A7XC	CC	SCC	0.480345	0	38.1928	61.3269	low	2
TCGA-MA-AA3Z	CC	SCC	0.534255	0.739649	34.9606	63.7655	low	2
TCGA-VS-A8QF	CC	SCC	0.617822	0	34.2215	65.1607	low	2
TCGA-EA-A50E	CC	SCC	0.751909	1.09541	28.7449	69.4078	low	2
TCGA-C5-A1MH	CC	SCC	0.857055	1.54997	32.519	65.074	low	1
TCGA-MU-A5YI	CC	SCC	1.02086	8.35441	31.4618	59.1629	low	2
TCGA-ZJ-AB0I	CC	SCC	1.02367	1.80483	31.9442	65.2273	low	2
TCGA-C5-A901	CC	SCC	1.20244	0	30.9353	67.8623	low	2
TCGA-VS-A8EH	CC	SCC	1.31151	0.521088	28.1727	69.9947	low	2
TCGA-VS-A8QA	CC	SCC	1.33208	1.12711	34.2472	63.2936	low	3
TCGA-C5-A1MN	CC	SCC	1.37511	1.14773	36.5579	60.9193	low	2
TCGA-VS-A8EI	CC	SCC	1.40528	0.0794199	34.6489	63.8664	low	2
TCGA-BI-A0VS	CC	SCC	1.75846	2.69604	39.3968	56.1487	low	2
TCGA-DS-A7WI	CC	SCC	1.93185	5.94089	28.4427	63.6846	low	2
TCGA-VS-A8Q8	CC	SCC	3.74248	3.38412	32.3719	60.5015	low	2
TCGA-FU-A770	CC	AC	9.85458	0	29.075	61.0705	low	3
TCGA-C5-A1MP	CC	SCC	2.7602	7.56583	29.4175	60.2565	high	1
TCGA-EK-A3GN	CC	SCC	4.63816	8.7074	23.114	63.5404	high	2
TCGA-VS-A9U5	CC	SCC	5.16962	7.973	26.8664	59.991	high	1
TCGA-VS-A9UM	CC	SCC	6.48944	10.2729	29.7532	53.4844	high	2
TCGA-C5-A1M9	CC	AC	6.59291	4.06082	33.5516	55.7947	high	3
TCGA-JW-A5VL	CC	SCC	7.77629	8.85295	26.3508	57.02	high	1
TCGA-DS-A7WF	CC	other	8.03197	4.21635	33.3055	54.4462	high	3
TCGA-FU-A40J	CC	AC	8.98197	12.633	26.122	52.263	high	3
TCGA-C5-A1BL	CC	SCC	9.73955	16.0422	25.8081	48.4101	high	2
TCGA-VS-A9U7	CC	SCC	10.6688	53.5409	9.3769	26.4135	high	1
TCGA-LP-A5U2	CC	AC	11.169	18.156	23.6322	47.0428	high	1
TCGA-EK-A2PI	CC	SCC	11.8854	20.5584	20.6884	46.8677	high	2
TCGA-EK-A2H1	CC	SCC	12.4568	6.50868	21.6956	59.3389	high	1
TCGA-FU-A3EO	CC	AC	14.4325	82.0459	0.61339	2.90818	high	3
TCGA-RA-A741	CC	SCC	14.7496	0	25.095	60.1554	high	1
TCGA-C5-A2LX	CC	SCC	14.7504	44.712	14.4144	26.1233	high	1
TCGA-VS-A9UR	CC	other	16.0282	0	26.9764	56.9954	high	3
TCGA-EA-A97N	CC	SCC	17.1562	23.0578	16.5303	43.2557	high	2
TCGA-DS-A1OC	CC	SCC	17.3733	27.0643	22.1654	33.397	high	2
TCGA-VS-A8EC	CC	SCC	17.6851	28.5872	18.3697	35.358	high	3
TCGA-EK-A2RN	CC	SCC	19.0004	61.6396	5.69276	13.6672	high	2
TCGA-MA-AA42	CC	SCC	19.1957	42.8067	11.8485	26.1491	high	1
TCGA-VS-A9UQ	CC	other	19.3202	27.8433	16.9242	35.9123	high	3
TCGA-EA-A43B	CC	SCC	19.4159	57.8403	5.60145	17.1424	high	2
TCGA-EA-A3QD	CC	SCC	19.8658	33.4526	13.1434	33.5382	high	1
TCGA-C5-A8XK	CC	SCC	20.1011	34.4702	14.9372	30.4914	high	2
TCGA-ZJ-AAXJ	CC	SCC	20.132	45.7374	10.9341	23.1965	high	2
TCGA-VS-A952	CC	other	21.2344	34.7603	14.2808	29.7245	high	3
TCGA-JW-A69B	CC	AC	21.2656	37.9913	12.0239	28.7191	high	3
TCGA-C5-A2M1	CC	AC	21.2876	0	24.2184	54.494	high	3
TCGA-C5-A1ML	CC	SCC	21.3437	34.8557	13.5725	30.2282	high	2
TCGA-DS-A5RQ	CC	SCC	21.6099	36.7641	11.7303	29.8957	high	2
TCGA-LP-A4AX	CC	SCC	21.768	28.5461	14.7515	34.9344	high	1
TCGA-MY-A5BE	CC	SCC	21.9516	51.9885	6.49685	19.5631	high	1
TCGA-C5-A2LS	CC	AC	22.0545	42.8861	10.2573	24.802	high	3
TCGA-IR-A3LI	CC	AC	22.4851	47.7253	8.30943	21.4801	high	3
TCGA-ZJ-AAXD	CC	SCC	22.7057	29.1756	15.4386	32.68	high	2
TCGA-FU-A3TQ	CC	SCC	22.7656	33.1226	13.9129	30.199	high	2
TCGA-DG-A2KL	CC	SCC	22.8463	33.674	13.0968	30.383	high	2
TCGA-DR-A0ZL	CC	SCC	23.1378	37.3052	12.5189	27.0381	high	2
TCGA-BI-A0VR	CC	SCC	23.1904	35.6628	12.018	29.1288	high	2
TCGA-MY-A5BF	CC	SCC	23.3383	37.4526	11.2524	27.9566	high	2
TCGA-ZJ-A8QR	CC	SCC	23.3646	37.6899	12.6253	26.3202	high	2
TCGA-EA-A5O9	CC	SCC	23.6226	46.8153	8.1212	21.4409	high	2
TCGA-EA-A3HS	CC	SCC	23.9095	29.6744	14.0776	32.3385	high	2
TCGA-EK-A3GK	CC	AC	24.0726	29.9896	13.8759	32.0619	high	3
TCGA-MY-A5BD	CC	SCC	24.2165	35.7954	12.5212	27.4669	high	3
TCGA-HM-A4S6	CC	SCC	24.474	31.0809	12.6774	31.7676	high	1
TCGA-WL-A834	CC	SCC	24.4854	29.1049	16.354	30.0557	high	2
TCGA-LP-A7HU	CC	AC	25.4085	39.5908	11.8895	23.1112	high	1
TCGA-JX-A5QV	CC	SCC	25.7414	53.4394	7.05739	13.7619	high	2
TCGA-C5-A8XH	CC	SCC	29.3615	37.3233	11.9081	21.4071	high	2
TCGA-JW-A852	CC	SCC	29.3969	0.472352	12.4527	57.678	high	2
TCGA-BI-A20A	CC	SCC	23.6912	36.6021	11.9999	27.7068	high	1
TCGA-IR-A3LL	CC	SCC	20.9226	62.9761	2.69449	13.4068	high	1
TCGA-EA-A5FO	CC	SCC	23.666	34.964	11.8361	29.5339	high	3
TCGA-C5-A905	CC	SCC	18.1704	35.3917	15.4374	31.0006	high	2
TCGA-VS-A953	CC	SCC	31.3881	36.9798	7.89991	23.7322	high	2
TCGA-Q1-A6DV	CC	other	19.2157	40.789	12.5034	27.4919	high	3
TCGA-VS-A9V5	CC	other	18.7124	28.9163	16.5406	35.8306	high	3
TCGA-EA-A3HT	CC	SCC	22.4186	32.9199	13.0732	31.5883	high	2
TCGA-EX-A69L	CC	SCC	23.2581	44.4186	11.2247	21.0986	high	1
TCGA-C5-A7UH	CC	SCC	21.431	31.7015	16.1203	30.7472	high	2
TCGA-EA-A411	CC	SCC	23.7326	35.8878	8.22863	32.151	high	2
TCGA-VS-A8EB	CC	SCC	28.8943	36.95	8.81956	25.3361	high	2
TCGA-C5-A7CH	CC	SCC	23.3223	32.0284	13.8762	30.7731	high	2
TCGA-DS-A0VK	CC	SCC	21.9566	37.1144	12.5249	28.4042	high	2
TCGA-EA-A3HU	CC	SCC	22.3778	33.4592	13.1831	30.9798	high	1
TCGA-DG-A2KK	CC	SCC	15.4612	25.4798	16.1873	42.8717	high	3
TCGA-IR-A3LF	CC	AC	23.013	37.0715	12.924	26.9915	high	3
TCGA-MA-AA41	CC	SCC	23.9131	34.7655	13.9238	27.3975	high	2
TCGA-FU-A2QG	CC	SCC	22.2732	30.0529	14.2931	33.3809	high	2
TCGA-DS-A0VM	CC	SCC	22.2238	42.3051	9.85086	25.6203	high	2
TCGA-C5-A3HL	CC	SCC	22.8694	32.9004	13.1815	31.0487	high	2
TCGA-C5-A2LZ	CC	SCC	24.0768	36.413	11.3866	28.1237	high	2
TCGA-Q1-A5R1	CC	other	22.6756	40.9829	10.2983	26.0432	high	3
TCGA-C5-A3HD	CC	SCC	24.9262	28.966	15.3695	30.7383	high	2
TCGA-EA-A1QT	CC	SCC	21.5671	40.1106	11.787	26.5353	high	2
TCGA-JX-A3Q8	CC	AC	22.0862	56.6061	5.44391	15.8638	high	3
TCGA-MA-AA3X	CC	SCC	24.8136	43.3548	7.76325	24.0683	high	2
TCGA-Q1-A6DT	CC	SCC	32.1767	58.9148	2.51467	6.39382	high	2
TCGA-P3-A6SW	HNSCC	SCC	0	0	27.913	72.087	low	1
TCGA-CQ-5323	HNSCC	SCC	0	0	34.8468	65.1532	low	2
TCGA-CV-7406	HNSCC	SCC	0	0	36.037	63.963	low	2
TCGA-P3-A6T6	HNSCC	SCC	0	0	27.678	72.322	low	2
TCGA-CR-7369	HNSCC	SCC	0.00653497	0.0285612	34.1737	65.7912	low	2
TCGA-CR-7368	HNSCC	SCC	0.078194	0.0474102	28.9839	70.8905	low	2
TCGA-CV-5442	HNSCC	SCC	0.144637	0.109937	31.9718	67.7736	low	2
TCGA-CR-6472	HNSCC	SCC	0.204319	4.98305	29.1306	65.682	low	2
TCGA-CR-6473	HNSCC	SCC	0.210668	0.148505	32.7479	66.8929	low	2
TCGA-CN-A499	HNSCC	SCC	0.310005	0	33.1647	66.5253	low	2
TCGA-BB-A6UM	HNSCC	SCC	0.657574	1.19868	32.7115	65.4322	low	1
TCGA-HL-7533	HNSCC	SCC	0.836115	6.89031	37.6197	54.6538	low	2
TCGA-CN-A49C	HNSCC	SCC	1.06693	1.30291	32.2473	65.3828	low	2
TCGA-CV-6961	HNSCC	SCC	1.42105	1.33866	34.9921	62.2482	low	2
TCGA-BA-4077	HNSCC	SCC	2.90057	4.31486	32.4555	60.329	low	2
TCGA-QK-A6IF	HNSCC	SCC	4.62661	0.0210852	26.6587	68.6936	low	1
TCGA-CN-A6V7	HNSCC	SCC	7.70446	0.225432	21.3809	70.6892	low	2
TCGA-KU-A6H7	HNSCC	SCC	4.42796	9.20668	22.228	64.1374	high	1
TCGA-MZ-A6I9	HNSCC	SCC	5.19109	8.75009	26.4267	59.6321	high	2
TCGA-CV-5971	HNSCC	SCC	6.8611	6.95984	26.3243	59.8547	high	1
TCGA-CN-4741	HNSCC	SCC	11.0588	11.4608	22.8471	54.6332	high	2
TCGA-P3-A5QF	HNSCC	SCC	12.5751	20.7977	20.1076	46.5195	high	2
TCGA-HD-7754	HNSCC	SCC	14.0557	15.5224	21.5373	48.8846	high	2
TCGA-T2-A6X0	HNSCC	SCC	14.6138	20.6397	22.9706	41.7759	high	2
TCGA-CR-7385	HNSCC	SCC	14.8386	18.9951	19.8048	46.3615	high	1
TCGA-CR-6487	HNSCC	SCC	15.5778	20.5538	18.6521	45.2163	high	1
TCGA-BA-5559	HNSCC	SCC	15.8081	23.4819	17.9566	42.7534	high	1
TCGA-CN-A6V6	HNSCC	SCC	19.4234	35.1475	14.2646	31.1645	high	1
TCGA-CR-7404	HNSCC	SCC	19.9813	24.4745	17.168	38.3761	high	1
TCGA-CR-6482	HNSCC	SCC	20.0099	23.8992	18.1445	37.9464	high	1
TCGA-BA-5153	HNSCC	SCC	20.4099	23.9759	17.214	38.4002	high	1
TCGA-RS-A6TP	HNSCC	SCC	20.6261	28.436	16.7592	34.1787	high	2
TCGA-HD-A634	HNSCC	SCC	21.15	50.7879	8.96157	19.1005	high
TCGA-BA-A4IH	HNSCC	SCC	21.1619	30.8649	16.3579	31.6153	high	2
TCGA-BB-4228	HNSCC	SCC	21.1785	19.6494	17.1208	42.0514	high	1
TCGA-CR-6481	HNSCC	SCC	21.3841	24.0485	17.6391	36.9283	high	1
TCGA-CR-5243	HNSCC	SCC	21.5225	25.8149	15.1717	37.4908	high	1
TCGA-CN-A6UY	HNSCC	SCC	21.5432	49.1784	7.17416	22.1043	high	1
TCGA-CR-6480	HNSCC	SCC	22.0725	23.8401	16.6987	37.3887	high	2
TCGA-TN-A7HL	HNSCC	SCC	22.1086	55.2741	6.19166	16.4256	high	1
TCGA-BB-4223	HNSCC	SCC	22.1698	28.3301	16.8251	32.6749	high	1
TCGA-CN-5374	HNSCC	SCC	22.4671	34.5895	12.7726	30.1708	high	1
TCGA-BA-A4IG	HNSCC	SCC	22.5121	28.5035	15.3168	33.6676	high	2
TCGA-CR-5248	HNSCC	SCC	22.6192	29.2071	13.5687	34.605	high	1
TCGA-CV-5443	HNSCC	SCC	22.7998	30.5411	12.4946	34.1644	high	1
TCGA-CR-6470	HNSCC	SCC	22.8023	23.551	16.7716	36.875	high	1
TCGA-CV-6433	HNSCC	SCC	22.8743	38.133	11.2287	27.7639	high	1
TCGA-QK-A6V9	HNSCC	SCC	22.9612	30.6368	16.1203	30.2817	high	1
TCGA-CR-5250	HNSCC	SCC	23.4042	23.208	15.311	38.0768	high	1
TCGA-UP-A6WW	HNSCC	SCC	23.4269	45.0537	10.0107	21.5087	high	1
TCGA-CR-5249	HNSCC	SCC	23.5728	22.0743	14.7819	39.5711	high	1
TCGA-P3-A5QE	HNSCC	SCC	23.7598	28.4423	14.103	33.6949	high	1
TCGA-H7-A76A	HNSCC	SCC	23.9046	46.4941	11.0296	18.5717	high	1
TCGA-P3-A5Q5	HNSCC	SCC	26.9392	2.22848	17.1966	53.6358	high	1
AC, adenocarcinoma; CC, cervical cancer; HNSCC, head and neck squamous cell carcinoma; HPV, human papillomavirus;
SCC, squamous cell carcinoma; TCGA, The Cancer Genome Atlas
